# Supplementary material for: Enterobacteriaceae in Sewage Sludge and Digestate Intended for Soil Fertilization
Source: Pathogens. 2024 Nov 30;13(12):1056. doi: 10.3390/pathogens13121056 (PMC11728692; doi:10.3390/pathogens13121056)
Supplement: Supplementary file 1 [file pathogens-13-01056-s001.zip]

Archive with 1 entries (1 files):
- pathogens-3295405-supplementary.pdf
